# Supplementary material for: Structure-Guided Engineering of a Family IV Cold-Adapted Esterase Expands Its Substrate Range
Source: Int J Mol Sci. 2022 Apr 24;23(9):4703. doi: 10.3390/ijms23094703 (PMC9100969; doi:10.3390/ijms23094703)
Supplement: Supplementary file 1 [file ijms-23-04703-s001.zip]

Archive with 1 entries (1 files):
- ijms-1697184-supplementary.pdf
